# Supplementary material for: Incremental Value of Biventricular Strain in Patients with Severe Aortic Stenosis
Source: J Cardiovasc Dev Dis. 2024 Mar 13;11(3):90. doi: 10.3390/jcdd11030090 (PMC10971233; doi:10.3390/jcdd11030090)
Supplement: Supplementary file 1 [file jcdd-11-00090-s001.zip]

Archive with 1 entries (1 files):
- jcdd-2890102-supplementary.pdf
